# Supplementary material for: Intrinsic Properties Affecting the Catalytic Activity toward Oxygen Reduction Reaction of Nanostructured Transition Metal Nitrides as Catalysts for Hybrid Na-Air Batteries
Source: Materials (Basel). 2023 Dec 1;16(23):7469. doi: 10.3390/ma16237469 (PMC10707049; doi:10.3390/ma16237469)
Supplement: Supplementary file 1 [file materials-16-07469-s001.zip]

Archive with 1 entries (1 files):
- materials-2580379-supplementary.pdf
